# Supplementary material for: Toolkits and Toolboxes on Cancer Care and Mental Health: A Scoping Review Following the PRSMA-ScR Guidelines
Source: Healthcare (Basel). 2026 Jul 22;14(14):2222. doi: 10.3390/healthcare14142222 (PMC13410717; doi:10.3390/healthcare14142222)
Supplement: Supplementary file 1 [file healthcare-14-02222-s001.zip]

Archive with 1 entries (1 files):
- healthcare-4452633-supplementary.xlsm
