# Supplementary material for: Toolkits and Toolboxes on Cancer Care and Mental Health: A Scoping Review Following the PRSMA-ScR Guidelines
Source: Healthcare (Basel). 2026 Jul 22;14(14):2222. doi: 10.3390/healthcare14142222 (PMC13410717; doi:10.3390/healthcare14142222)
Supplement: Supplementary file 1 [file healthcare-14-02222-s001.zip › healthcare-4452633-supplementary.xlsm]

## Sheet: review_378532_20260416033833
Covidence #	Study ID	Title	Study ID	Article's full bibliographical data	Title of the study	Aim of study	Sample size	Study completion rate	Mean age	Country in which the study conducted	Patient Nationality	% of Hispanic participants	Type of participant	Cancer Type	Mental Health diagnosis or symptoms	Recruitment site	Method of recruitment of participants	Study design	Start date	End date	Inclusion criteria	Exclusion criteria	Toolbox or Toolkit delivery method and/or Implementation strategy	Toolbox or Toolkit resources	Sources of research funding	Potential conflicts of interest for study authors
55151		CanDirect: effectiveness of a Telephone-supported Depression Self-care Intervention for Cancer Survivors	55151	McCusker J, Jones JM, Li M, et al. CanDirect: Effectiveness of a Telephone-Supported Depression Self-Care Intervention for Cancer Survivors. J Clin Oncol. 2021;39(10):1150-1161. doi:10.1200/JCO.20.01802	CanDirect: Effectiveness of a Telephone-Supported Depression Self-Care Intervention for Cancer Survivor	Depression in post-treatment cancer survivors is common and can impair quality of life. CanDirect is a novel, telephone-delivered depression self-care intervention for cancer survivors. We conducted a randomized controlled superiority trial to compare CanDirect with usual care (UC) in this population	245	218	58.3 intervention 56.9 control	Canada	Canadian	Not disclosed	Patients in Cancer remission	Breast, Hematologic and lymphatic, Genitourinary, Gynecologic, other	Depression, Anxiety	Subjects were recruited through outreach to community cancer support groups and mail, and e-mail invitations from oncology clinics	Other: Mail, cancer support groups and e-mail invitations	Randomized controlled trial	2016-07-01	2019-06-01	Eligible participants were of age 18 years or older, had completed primary treatment (surgery, radiation, and/or chemotherapy) for any cancer (adjuvant therapies permitted), had been di- agnosed 1-10 years previously, were in remission, and had a Patient Health Questionnaire-9 depression score of 8-19, indicating mild to moderate depressive symptoms	Excluded were those with metastatic disease, nonmelanoma skin cancer, suicidal intent, moderate-severe cognitive impairment, unable to speak and read in English or French, receiving ongoing cancer-related blood transfusions, receiving ongoing individual psychologic treatment or group therapy (be- cause these treatments may interfere with self-care), and having started a new or adjusted antidepres…	Paper-based and electronic toolkit, Telephone-based guidance. Distribute educa-tional material, facilitation	Participants in both the intervention and control arms received UC, which included all regular health care, community services, and pharmacology. All participants received recommendation to discuss their depressive symptoms with their doctor and received a listing of local resources. Upon study completion, control group members received the Toolkit.	Supported by Canadian Cancer Society, award #704450; recipient Jane McCusker	No potential conflicts of interest were reported.
49290	Bennett 2017	Self-management toolkit and delivery strategy for end-of-life pain: the mixed-methods feasibility study.		Bennett MI, Mulvey MR, Campling N, et al. Self-management toolkit and delivery strategy for end-of-life pain: the mixed-methods feasibility study. Health Technol Assess. 2017;21(76):1-292. doi:10.3310/hta21760	Self-management toolkit and delivery strategy for end-of-life pain: the mixed-methods feasibility study	To develop a self-management support toolkit (SMST) and delivery strategy and to test the feasibility of evaluating this intervention in a future definitive trial.	Phase 1=19, Phase 2=38, Phase 3=19	Phase 2=15, Phase 2=38, Phase 3=15	patients 66 and carers 69 years old	UK	UK	Not disclosed	Patients with Cancer; Caregivers of patients with Cancer	Breast, Lung, Bowel, Gynaecological, Pancreas, Liver, Bone, Head/neck, Metastatic sarcoma, Unknown	Depression, anxiety	Hospice	Clinic patients	Randomized controlled trial	2014-09-01	2016-09-01	Phase 3 Patients were eligible for participation if they: were aged ‚â• 18 years had been prescribed strong opioid analgesia were living at home were being cared for by specialist community palliative care services were considered by the clinical team likely to survive beyond 6 weeks of follow-up had the capacity to provide informed consent. Carers were eligible to take part in an end-of-study in…	Patients were ineligible for participation if they: had insufficient literacy or proficiency in English to contribute to the data collection that was required for the research	Web-based. Conduct education-al meetings, Identify and prepare cham-pions, Distribute educational mate-rials, Remind clini-cians, Obtain and use pa-tients/consumers and family feedback Non-eric: user re-minder	Study nurses were asked to begin using the intervention with participants within 7 days of consent and baseline data collection. As described in Chapter 2 , The SMART intervention, the SMART intervention comprised both a four-step educational approach and a SMST. In brief, the four-step educational approach was designed to reflect the everyday practice of specialist nurses and included an assessm…	The NIHR Health Technology Assessment programme.	Amanda Farrin is a member of the Health Technology Assessment (HTA) Themed Call Panel. David Meads is a member of the Elective and Emergency Specialist Care National Institute for Health Research HTA panel
49227	Yaffe 2024	Self-care interventions to assist family physicians with mental health care of older patients during the COVID-19 pandemic: Feasibility, acceptability, and outcomes of a pilot randomized controlled trial.	49227	Yaffe MJ, McCusker J, Lambert SD, et al. Self-care interventions to assist family physicians with mental health care of older patients during the COVID-19 pandemic: Feasibility, acceptability, and outcomes of a pilot randomized controlled trial. PLoS One. 2024;19(2):e0297937. Published 2024 Feb 15. doi:10.1371/journal.pone.0297937	Self-care interventions to assist family physicians with mental health care of older patients during the COVID-19 pandemic: Feasibility, acceptability, and outcomes of a pilot randomized controlled trial	to compare two brief self-care intervention strategies for the management of symptoms of depression and/or anxiety for the population of vulnerable home-based seniors with chronic physical conditions	90	62	79.0 (tools with coaching) 79.7 (tools only control group)	Canada	Canada (64.4%)	Not disclosed	Mental Health patients		Anxiety and Depression	2 Hospital	Phone	Randomized controlled trial	2020-10-01	2021-04-01	Eligibility for the PanDIRECT study included being age 65 or older, English or French speaking, and autonomous home dwelling. Asymptomatic individuals who were interested in the intervention and were otherwise eligible were included in the study sample since tool use might improve overall coping skills during the pandemic, and possibly limit development or worsening of symptoms over a longer time…	People living in long-term care or other medical- ized facilities were excluded, but those receiving medical or social services in their own homes were not. Other exclusion criteria were: moderate to severe cognitive impairment (measured by a validated telephone screening interview, see below), inability to read in English or French (self-reported), hearing impairment (judged by research staff ov…	Pa-per-based Handouts, Digi-tal-based Handouts and Tele-phone-based Guidance. Distribute educa-tional materials, Facilitation, con-duct educational meetings, Develop and implement tools for quality monitoring, Audit and provide feed-back	In this study, specific self-care tools were assigned to each participant according to a study- developed algorithm for particular positive findings identified on the PHQ-9 and GAD-7 at baseline. Each participant was therefore assigned one CBT primary tool, either the Reactivat- ing Your Life chapter from the Antidepressant Skills Workbook [50, 51] or the Managing Worry chapter from the Positive …	Foundation for Advancing Family Medicine of the College of Family Physicians of Canada and Foundation of Canadian Medical Association COVID-19 Pandemic Response & Impact Grant Program (Co-RIG) - no funding number	he authors have declared that no competing interests exist
49213	Nahm 2025	The Impact of a Digital Cancer Survivorship Patient Engagement Toolkit on Older Cancer Survivors' Health Outcomes.	49213	Nahm ES, McQuaige M, Steacy K, Zhu S, Seong H. The Impact of a Digital Cancer Survivorship Patient Engagement Toolkit on Older Cancer Survivors' Health Outcomes. Comput Inform Nurs. 2025;43(1):e01199. Published 2025 Jan 1. doi:10.1097/CIN.0000000000001199	The Impact of Digital Cancer Survivorship Patient Engagement Toolkit on Older Cancer Survivors' Health Outcomes	To examine the preliminary impact of CaS-PET Silver on selected health outcomes of older cancer survivors using a 2-arm randomized controlled trial.	60	56	70.2 (Intervention group) 69.9 (Control group)	United States	Americans (US)	Not disclosed	Cancer free subjects "survivor"	Breast cancer Head and neck cancer Colorectal cancer	Depression	National Cancer Institute cancer center	Other: phone call and virtual methods (tele-visits), email	Randomized controlled trial	2020-02-01	2022-01-01	1. 65 years or older 2. had completed primary cancer treatment with curative intent within 12 months prior to enrollement 3. had a Montreal Cognitive Assessment score of 26 or higher 4. had access to an the ability to use the Internet/email.	Patients were excluded if they were diagnosed with advanced cancer (stage 4) or reside outside of the United States.	Web-based, and Digital-based Communication. Distribute educational materials, Facilitation Non-eric: reminder for participants	Well Beyond Cancer Silver (WBC Silver) is an online resource program (optimized for mobile devices) that includes eight short learning modules (15‚Äì20 min per. Each module includes the content (see Figure 1, for example screenshots) with a virtual topic library and a symptom library. A new module was released weekly, and a weekly follow-up message was sent to participants including a link to the…	This study was supported by a University of Maryland School of Nursing University of Maryland Medical Center UMNursing research grant.	The authors have disclosed that they no significant relationship with, or financial interest in, any commercial companies pertaining in this article
48691	Lambert 2025	Investigating the Efficacy of the Web-Based Common Elements Toolbox (COMET) Single-Session Interventions in Improving UK University Student Well-Being: Randomized Controlled Trial.	48691	Lambert J, Loades M, Marshall N, et al. Investigating the Efficacy of the Web-Based Common Elements Toolbox (COMET) Single-Session Interventions in Improving UK University Student Well-Being: Randomized Controlled Trial. J Med Internet Res. 2025;27:e58164. Published 2025 Jan 31. doi:10.2196/58164	Investigating the Efficacy of the Web-Based Common Elements Toolbox (COMET) Single-Session Interventions in Improving UK University Student Well-Being: Randomized Controlled Trial	We aimed to test the efficacy of COMET, an online mental health SSI, in undergraduate and postgraduate university students. Specifically, we sought to address the following questions: ‚Ä¢ Compared with attention control, does COMET improve the mental health and well-being of university students at 2- and 4-week follow-ups? ‚Ä¢ Do demographic variables (ie, age or gender) or clinical variables (ie…	n = 407	A high level of intervention completion was observed, with 212 of 239 (88.7%) students randomized to COMET completing the intervention.	22.49	UK		Not disclosed	Mental Health patients	None	Anxiety, Depression, Well-being, Stress, Negative affect and Positive affect	UK universities (University of Bath and the University of Reading), charities and organizations with an interest in student mental health, such as Student Minds.	Other: social media platforms, newsletters and mailings lists	Randomized controlled trial	2021-09-01	2022-12-01	The study was set in the nonclinical, peripandemic context of UK universities and recruited currently registered undergraduate and postgraduate students with internet access	Those without internet access and those younger than 16 years were not eligible.	Web-based. Distribute educa-tional materials	Behavioral Activation In this module, participants could identify and reflect on activities that were important to them, list activities they found enjoyable and meaningful, reflect on why these activities mattered to them, and schedule in time to perform these activities in the weeks ahead. Cognitive Restructuring In this module, participants were invited to identify and reframe negative beliefs…	VP (Advanced Fellowship, NIHR301312) and M Loades (Advanced Fellowship, 302929) are funded by the National Institute for Health Research (NIHR) for this research project.	None declared
44910	Santiago-Torres 2021	¬° Mi Vida Saludable! A randomized, controlled, 2√ó 2 factorial trial of a diet and physical activity intervention among Latina breast cancer survivors: Study design and methods	doi.org/10.1016/j.cct.2021.106524	Santiago-Torres, M., Contento, I., Koch, P., Tsai, W. Y., Brickman, A. M., Gaffney, A. O., Thomson, C. A., Crane, T. E., Dominguez, N., Sepulveda, J., Mar√≠n-Chollom, A. M., Paul, R., Shi, Z., Ulanday, K. T., Hale, C., Hershman, D., & Greenlee, H. (2021). ¬°Mi Vida Saludable! A randomized, controlled, 2 √ó 2 factorial trial of a diet and physical activity intervention among Latina breast cancer s…	¬°Mi Vida Saludable! A randomized, controlled, 2 √ó 2 factorial trial of a diet and physical activity intervention among Latina breast cancer survivors: Study design and methods.	The primary aim is to test the separate effects of the ¬°Mi Vida Sal¬≠udable! intervention program components from baseline to 12 months on changes in daily servings of fruits and vegetables and total energy density. Secondary aims are to 1) examine the effects of the intervention on changes in physical activity (as assessed via minutes per week of MVPA), and measured anthropometrics; and 2) exam…	167	167	56.8	United States	Argentinian, Colombian, Cuban, Dominican, Ecuadorian, Salvadorian, Honduran, Mexican, Nicaraguan, Peruvian, Puerto Rican, Other	0.653	Cancer free subjects "survivor"	breast cancer	N/A	Potential participants were identified through: 1)Columbia Uni¬≠versity Medical Center (CUMC) breast cancer patient database registries; 2) direct referrals by physicians in the breast oncology outpatient clinic at CUMC; 3) breast cancer community events, support groups, and or¬≠ganizations; 4) database requests to other collaborating medical in¬≠stitutions; 5) study brochures and flyers; 6) word…	Other: Lists of potential participants identified via databases or medical center physicians were sent to breast oncologists or breast surgeons seeking permission to contact the individual patients regarding study recruitment. Patients for whom permission was granted were mailed a recruitment letter signed by their physician and a study brochure, followed by a phone call from study staff querying…	Randomized controlled trial	Screening January 2016	Screening September 2018.	Inclusion criteria include 1) female, 2) 18 years old or older, 3) self-identification as Latina or Hispanic, 4) self-reported history of stage 0-III breast cancer, 5) no evidence of recurrent or metastatic disease, 6) at least 90 days post final chemotherapy, biologic therapy, or radiation treatment and/or breast surgery (current use of endocrine therapy permitted), 7) nonsmoker (within the past…	not specified	In-person Group and Digi-tal-based Commu-nication. Promote adaptabil-ity, Develop educa-tional material, Conduct education-al meetings, Facili-tate, Involve pa-tients/consumers and family mem-bers	The ¬°Mi Vida Saludable! intervention program includes 4 weeks of hands-on in-person diet and physical ac¬≠tivity group sessions and 11-months of eHealth communication. Eligible participants are randomized to one of four study arms: 1) four weekly in- person group sessions plus 11 months of eHealth communication, 2) in- person group sessions alone, 3) eHealth alone, or 4) control. Randomi¬≠zation…	This work was supported by the National Institute of Health National Cancer Institute grant number R01CA186080 (to HG) and Diversity Supplement R01CA186080-02S1(to KU) and by the National Center for Advancing Translational Sciences through grant number UL1TR001873. Additional sources of funding were provided by the HICCC Avon grant (to DLH and HG). Fitbit Zip devices were donated by Fitbit, Inc	The authors declare that they have no competing interests.
43026	Soares 2023	Toolbox: Technology Anxiety Resource for University Students	doi:10.20944/preprints202306.0452.v1	Soares, L., Silva, C., & Lucas, C. V. (2023). Toolbox: Technological Anxiety Resource for University Students. J Huma Soci Scie, 6(11), 369-380.	Toolbox: technological anxiety resource for university students	The main objective is to understand whether using the platform (based on cognitive behavioral theory) has effectively managed anxiety among students. Evaluate the effectiveness of psychoeducation in managing anxiety among university students, using a web-interactive platform vs. without a web-interactive platform. The group that had access to the platform was the experimental group, and the stude…	31	31	23.7	Other: Portugal	Portuguese	Not disclosed		N/A	Not part of eligibility; it was an aim of the study to help students manage anxiety symptoms	There were 49 students from two Portuguese public universities	Other: The convenience criterion was chosen for sample gathering, as subjects are selected considering availability/willingness criteria (Freitag, 2018). There were 49 students from two Portuguese public universities,	Other: The methodology is experimental analysis pre and post-intervention.The aim is to compare the pre and post-intervention, where anxiety management exercises were implemented via an online platform (intervention group), with a group that was not the target of intervention via an online plat- form (control group).	N/A	N/A	not disclosed	not disclosed	Web-based. Develop education-al materials, Dis-tribute educational material	The Project ‚ÄúToolBox: University Student ‚Äì Web-Interactive Platform‚Äù is a Web-Interactive Plat- form with three objectives (Lucas, Oliveira & Soares, 2010; Lucas, Santos, Soares, Baras & Oliveira, 2018; Santos, 2018): 1) development of personal, social, and professional skills; 2) academic success, help in the transition to a job; 3) eliminate barriers to students' psychological help, makin…	not disclosed	The authors declare no conflict of interest.
39377	Fogarty 2017	Preliminary evaluation of a brief web and mobile phone intervention for men with depression: Men‚Äôs positive coping strategies and associated depression, resilience, and work and social functioning	https://doi.org/10.2196/mental.7769	Fogarty, A. S., Proudfoot, J., Whittle, E. L., Clarke, J., Player, M. J., Christensen, H., & Wilhelm, K. (2017). Preliminary Evaluation of a Brief Web and Mobile Phone Intervention for Men With Depression: Men's Positive Coping Strategies and Associated Depression, Resilience, and Work and Social Functioning. JMIR mental health, 4(3), e33. https://doi.org/10.2196/mental.7769	Preliminary Evaluation of a Brief Web and Mobile Phone Intervention for Men With Depression: Men's Positive Coping Strategies and Associated Depression, Resilience, and Work and Social Functioning	This study aimed to evaluate the applicability/feasibility of Man Central intervention, a new Web and mobile phone intervention for men with depression. The impact of the use of Man Central on depression, resilience, and work and social functioning was assessed to evaluate its relationship with symptoms of depression, resilience, and work and social functioning.	N=144	Completion rate was: 27.1% (39/144) Study attrition was high; 27.1% (39/144) and 8.3% (12/144) of the participants provided complete follow-up data and partial follow-up data, respectively, whereas the majority (93/144, 64.6%) did not complete follow-up measures.	Mean age= 40.47 years old (10.9); participants were between 18 and 68 years old.	Australia	The majority (118/144; 81.9%) were located on Australia‚Äôs Eastern seaboard.; It appears as if it was Australia but other nationalities where not disclosed or specified.	Not disclosed	Mental Health patients	N/A	Depression; at least mild depression needed to be met to enroll/be elegible in this study	The study was promoted via the lead institute‚Äôs professional and digital networks. The Black Dog Institute is a translational research center that incorporates research, clinical services, and community education and focuses on achieving reductions in the incidence of mental illness and suicide rates in Australia.	Other: The study was promoted via the lead institute‚Äôs professional and digital networks. A recruitment flier was distributed via social media, email networks, newsletters, research registers, and partner organizations. Recruitment activities included circulation of a printed recruitment flier, social media publicity using Facebook and Twitter and links to the study on the lead institute‚Äôs we…	Other: NRCT; Single group repeated measures design	N/A	N/A	Men were eligible to participate if they scored at least 5 or more on the Patient Health Questionnaire-9 (PHQ-9; ie, mild depression), had a valid email address, could access the Internet via both a computer and a mobile phone, were aged 18 years or more, were resident in Australia, and were comfortable reading and writing English.	Men were excluded on the following basis: no current depression or depression symptoms below the study threshold (PHQ-9 total score less than 5), frequent suicidal thinking (a score of 3 on item ix of the PHQ-9: ‚ÄúThoughts that you would be better off dead or of hurting yourself in some way‚Äù), and/or psychosis (score of 2 or more on the Psychosis Screening Questionnaire.	Web-based. Distribute educational materials	myCompass was developed by the Black Dog Institute and is fully automated and delivers a personalized intervention based on the assessment of user‚Äôs symptoms at registration. Recommendations include a set of interactive, skill-based psychoeducational modules and cognitive/behavioral factors for self-monitoring. There is flexibility for users to select their own modules and self-monitoring dimen…	This research project was proudly funded by beyondblue with donations from The Movember Foundation.	Article indicated "None declared"
39137	Fitzgeraldson 2023	Feasibility and Acceptability of a Novel Online Program for Mental Health Carers	https://doi.org/10.21500/20112084.5733	Fitzgeraldson, E., TriandaÔ¨Ålidis, Z., Franklin, Y., Palazzi, K., Kay-Lambkin, F., & Fitzpatrick, S. (2023). Feasibility and Acceptability of a Novel Online Program for Mental Health Carers. International journal of psychological research, 16(1), 41‚Äì55. https://doi.org/10.21500/20112084.5733	Feasibility and Acceptability of a Novel Online Program for Mental Health Carers	To evaluate the feasibility and acceptability of a new online program (Minds Together ) for carers of a person with depressive or anxiety symptoms.	N=108	Program completion was defined as participants who clicked on every page in at least two of the four activity modules. 32 of the 54 participants in the Intervention group activated their Minds Together program account (account activation = 59%). The rate of completed post- surveys was 53% across groups, although completion rates for the Waitlist group were higher (69%) than the Intervention group…	Mean age of the total (N=108); 50 (49.58) years old (SD = 12.2, range = 17‚Äì72)	Australia	The article specified the following: "Most participants were born in Australia (84%) and identified as Australian (81%), with almost 5% also identify- ing as Indigenous Australian (1.9%, Aboriginal; 2.9%, Torres strait Islander). Participants resided in all states and territories in Australia but were mainly living in New South Wales (78%) and Victoria (12%)". State or territory of Residence: New…	0	Caregivers of Mental Health patients	N/A	Depression and/or anxiety symptoms; Many participants were the parent (34%), or partner (31%) to the care-recipient and 80% supported someone with co-morbid depressive and anxiety symptoms. Carers were not required to be supporting someone with a formal diagnosis of depression or anxiety, and evaluation of the level of interference of the symptoms was at the carers‚Äô discretion.	Study participants were a self-selected volunteer sample of carers who responded to posts and advertisements on social media (Facebook, Twitter, and LinkedIn), web- sites and online newsletters from May to July 2020.	Other: Study participants were a self-selected volunteer sample of carers who responded to posts and advertisements on social media (Facebook, Twitter, and LinkedIn), web-sites and online newsletters.	Other: Pilot RCT; Two-arm randomized controlled trial	N/A	N/A	Participants were eligible if they were aged 16 years or older, supporting a person (of any age) experiencing depressive or anxiety symptoms that were impacting their life. Additional inclusion criteria included the carer living in Australia, being comfortable reading and writing in English and using web-based programs. Further information on study considerations for eligibility: Since Minds Toge…	Not specified/ disclosed	Web-based. Distribute educational materials, Obtain and use patients/consumers and family feedback	Minds Together is a new online early intervention fo- cussed program developed to reduce burden and increase coping for carers of a person with depressive or anxiety symptomology. Minds Together was developed by Everymind, an Aus- tralian Institute specialising in preventing and reducing mental ill-health and suicide. The web-based program comprises four activity modules: The caring journey; Cari…	This study was funded by The Prevention Hub, through the Australian Government Department of Health.	Conflict of interests: The authors have declared that there is no conflict of interest
38832	Sanchez-Sosa 2008	A behavioral self-recording procedure in the management of breast cancer: a field test with disadvantaged participants	ISSN: 0185-4534 S√°nchez-Sosa JJ, Alvarado Aguilar S. A behavioral self-recording procedure in the management of breast cancer: A field test with disadvantaged participants. Revista mexicana de an√°lisis de la conducta. 2008 Dec;34(2):313-31.	S√°nchez-Sosa, J. J., & Alvarado Aguilar, S. (2008). A behavioral self-recording procedure in the management of breast cancer: a field test with disadvantaged participants. Revista Mexicana de An√°lisis de la Conducta, 34(2),313-331.[fecha de Consulta 16 de Febrero de 2024]. ISSN: 0185-4534. Recuperado de: https://www.redalyc.org/articulo.oa?id=59311115010	A behavioral self-recording procedure in the management of breast cancer: A field test with disadvantaged participants	The purpose of the present study was to field test a behavioral self recording procedure with the first six patients who completed treatment, and to probe preliminary effects of a behavioral intervention to support healthcare and reduce distress.	Concuerdo con Fabiola. NOs establece que son 87 inicialmente, pero dice que se explica resultados de las primeras 6 que completaron el programa.	Posiblemente 6 Hacer referencia a comentario anterior.	not disclosed	Other: Mexico	Mexican	Not clearly specified, but it alludes to it beingall being Mexicans since it speaks about problems with breast Cancer in Latin Am√©rica and the study was conducted in M√©xico	Patients with Cancer	breast	Not part of eligibility criteria; it was more so part of the intervention objective The intervention included the following: "the main procedure aimed at diminishing the physiological correlates of anxiety included training on diaphragmatic breathing and deep progressive muscle relaxation."	All six participants were recipients of healthcare services at the main hospital of Mexico‚Äôs National Cancer Institute. This facility belongs to one of three Mexican public healthcare systems and provides services to individuals with no employment and no institutional affiliation qualifying them for alternate healthcare systems (Sanchez-Sosa, 2007).	Clinic patients	Other: pre-post test measures	Not disclosed/specified	Not disclosed/specified	All six participants had a confirmed diagnostic of breast cancer with at least three months of evolution and were recipients of healthcare services at the main hospital of Mexico‚Äôs National Cancer Institute.	Potential participants were initially excluded from the protocol if they had a psychiatric diagnostic, including intellectual disability, were in an unambiguous terminal phase or were participating in another study.	Paper-based Handouts. Promote adaptability, Provide clinical supervision, Distribute educational materials, Provide ongoing consultation, Model and simulate change	-Clinical procedures During the first intervention session, after collecting the corresponding self-recording booklets the therapist explored the patient‚Äôs knowledge on her condition and exposed her to a standard four-page text on breast cancer with emphasis on relevant behavioral aspects. The text was expressly designed for the project and was prepared in very simple Spanish. If the patient co…	The project was funded through grant IN-303907 from UNAM‚Äôs office for Faculty Affairs and Research.	not disclosed
38785	Buck 2022	FOCUS mHealth intervention for veterans with serious mental illness in an outpatient department of veterans affairs setting: feasibility, acceptability, and usability study	https://doi.org/10.2196/26049	Buck, B., Nguyen, J., Porter, S., Ben-Zeev, D., & Reger, G. M. (2022). FOCUS mHealth Intervention for Veterans With Serious Mental Illness in an Outpatient Department of Veterans Affairs Setting: Feasibility, Acceptability, and Usability Study. JMIR mental health, 9(1), e26049. https://doi.org/10.2196/26049	FOCUS mHealth Intervention for Veterans With Serious Mental Illness in an Outpatient Department of Veterans Affairs Setting: Feasibility, Acceptability, and Usability Study	This study examines the feasibility, acceptability, and preliminary effectiveness of an mHealth (mobile health) intervention for SMI (serious mental illness) in the context of VA outpatient care.	17 individuals receiving treatment from an outpatient psychosocial rehabilitation clinic in a VA hospital in the Pacific Northwest.	17 (100%): Only in one of the follow-up visits one client completed 2/4 visits (16/17; 94%). But it seems that all the data was used overall.	55.12 (SD 13.02)	United States	North American participants; divided into different groups: American Indian or Alaskan native, Asian , Black or African American, White, Hispanic or Non-Hispanic.	0.02	Mental Health patients	N/A	The inclusion criteria encompassed a mood or schizophrenia-spectrum disorder with current or past psychotic symptoms. However, multiple participants reported a comorbid diagnosis of PTSD (6/17, 35%). Other frequent diagnoses were schizophrenia (4/17, 24%), schizoaffective disorder (5/17, 29%), and major depressive disorder (6/17, 35%).	An outpatient psychosocial rehabilitation clinic in a VA hospital in the Pacific Northwest, Seattle, WA.	Clinic patients	Other: NRCT; Pilot feasibility study	N/A	N/A	Potential participants were eligible for the study if they (1) had a serious and chronic mental illness (eg, schizophrenia-spectrum or mood disorder) with (2) current or past psychotic symptoms and (3) received their services at the PRRC.	They were excluded if they (1) were incapable of providing informed consent or (2) had hearing, vision, or motor impairments that made it impossible for them to use a smartphone.	Mobile app. Distribute educational materials, Obtain and use patients/consumers and family feedback	FOCUS comprises 3 components: a mobile app, a clinician dashboard, and an mHealth support specialist. The FOCUS mobile app includes brief, preprogrammed self-management interventions that can be accessed by the user on demand. Participants can do this in two ways: (1) on demand completing a brief ecological momentary assessment (EMA) item that provides them with a tailored intervention (if they i…	This work was supported by a Department of Veterans Affairs Puget Sound Health Care System Research and Development Seed Grant (MIRB 01624) awarded to GMR (principal investigator). BB is supported by a Mentored Patient-Oriented Research Career Development Award (K23MH122504). The study was reviewed and approved by the VA Puget Sound Health Care System Institutional Review Board.	GMR edited Technology and Mental Health: A Clinician‚Äôs Guide to Improved Clinical Outcomes and will receive royalties from Routledge following its publication. DBZ has an intervention content licensing agreement with Pear Therapeutics and has financial interest in FOCUS technology. He has consulted for Trusst Health Inc, eQuility, and Otsuka Pharmaceuticals Ltd. The other authors have no confli…
22648	Cairo 2020	Evaluation of a Mobile Health Intervention to Improve Wellness Outcomes for Breast Cancer Survivors.	DOI: 10.17294/2330-0698.1733	Cairo J, Williams L, Bray L, Goetzke K, Perez AC. Evaluation of a Mobile Health Intervention to Improve Wellness Outcomes for Breast Cancer Survivors. J Patient Cent Res Rev. 2020 Oct 23;7(4):313-322. doi: 10.17294/2330-0698.1733. PMID: 33163551; PMCID: PMC7644127.	Evaluation of a Mobile Health Intervention to Improve Wellness Outcomes for Breast Cancer Survivors	This study examined if use of a convenient, commercially available, $65 per month app that gives breast cancer survivors access to a health and wellness coach is more effective than a self-guided toolkit and one-time health education session at achieving the following goals: 1) improving adherence to a plant-based diet, 2) increasing physical activity, 3) assisting with weight loss and reduction …	127		It was divided into the two group conditions; Self-toolkit mean age was 56.7 years; and for the Vida app group the mean age was 51.4 years.	United States	North American; but was divided into groups of race and ethnicity; Asian, Black/African American, White; Hispanic and non-hispanic	0.04	Patients with Cancer	Breast cancer, Curative-intent (stage 0‚ÄìIII); Most of the study participants in both groups had been diagnosed with early-stage breast cancer, but a higher percentage of the Vida group had later (stage III) cancer diagnoses.	No specific symptoms or diagnosis were detailed/specified for Eligibility criteria. They were only assessed during the pre-post outcome measures (PHQ-2).	It was not described explicitly; but the discussion indicates "This study, which was designed and conducted by advanced practice providers in clinical practice at a large Midwestern cancer program." Also, mail and IRB is directed to Aurora Cancer Care, Milwaukee, WI, United States	Clinic patients	Other: Non-randomized experimental study; 2 group control study design.	Not a longitudinal study	Not disclosed	Women 18 years of age or older with curative-intent (stage 0‚ÄìIII) breast cancer who were not currently enrolled in any other wellness studies were eligible for participation.	Patients with metastatic breast cancer were excluded because their survivorship needs differ from curative-intent patients.	Mobile app, and Paper-based Handout. Facilitation, Distribute educational materials	Participants in the intervention arm were enrolled in a 6-month subscription to the Vida app, through which they were paired with a certified wellness coach who oriented them to use of the app. Participants were matched with a coach based on their biometrics, health goals, and desired coaching style. The coaches maintained regular video/phone consultation and provided daily motivation through mes…	This study received an Aurora Intramural Oncology Research Award, funded in part by the Vince Lombardi Cancer Foundation (Elm Grove, WI). The authors also acknowledge the support of the Aurora Health Care Foundation (Milwaukee, WI) and the Advocate Aurora Research Institute.	Conflicts of Interest "None."; The Rate Your Plate tool was used with permission from Brown University Institute for Community Health Promotion (Providence, RI).
22499	Hodge 2022	Cancer-Related Symptom Management Intervention for Southwest American Indians.	https://doi.org/10.3390/cancers14194771	Hodge, F. S., Line-Itty, T., & Arbing, R. H. A. (2022). Cancer-Related Symptom Management Intervention for Southwest American Indians. Cancers, 14(19), 4771. https://doi.org/10.3390/cancers14194771	Cancer-Related Symptom Management Intervention for Southwest American Indians	The aim of the study was to explore the cancer experience and barriers to the management of pain, depression, fatigue and loss of function among American Indians residing in the Southwestern United States.This study designed an RCT a culturally appropriate intervention to improve management of cancer-related symptoms, including pain, depression, fatigue and loss of function.	222	222	42.58	United States	American Indians residing in the Southwestern United States	Not disclosed.	Patients with Cancer; Patients in Cancer remission ; Mental Health patients	The most common type of cancer diagnosed among males was prostate (10.0%), followed by colon/rectal cancer (7.1%), then stomach (2.9%) and lung cancer (2.9). Females reported diagnoses of breast cancer (10.6%), followed by ovarian (2.5%), colorectal (1.9%) and kidney cancer (1.9%)	The study assessed for experiences and barriers to the management of pain, depression, fatigue and loss of function, as well as quality of life. Participants were asked if they experienced pain, depression, fatigue, or loss of function due to their cancer. They were asked to describe the experience (type of pain, depression symptoms, fatigue and limitations in activities of daily living due to th…	The Intervention was tested at eight locations: four urban sites and four reservation locations; in Arizona, United States	Other: Recruitment efforts consisted of community flyers and notices placed in Tribal/Indian Health Service clinics, and word-of-mouth recruitment lasted two months. The flyers and notices included a description of the project and the contact telephone number and e-mail for those who had questions or who wished to enroll in the study. Identified key staff at the clinics/hospitals assisted in dist…	Randomized controlled trial	The study was carried out over a seven-year period	The study was carried out over a seven-year period	Participant eligibility criteria was being American Indian, age 18 and older, diagnosed with cancer by a medical provider, and resident of the state of Arizona.	Not specified	In-person Group and Paper-based Handouts. Facilitation, Distribute educational materials	The project‚Äôs educational ‚Äútoolkit‚Äù that served as the study intervention was comprised of culturally sensitive materials. The Toolkit titled, ‚ÄúWeaving Balance Into Life,‚Äù incorporated American Indian values of health and balance into self-management of the most common and debilitating cancer symptoms . In addition to increasing knowledge about cancer itself and productive strategies fo…	This research was funded by the National Cancer Institute, NIH, grant number R01 CA115358.	The authors declare no conflict of interest. The funders had no role in the design of the study; in the collection, analyses, or interpretation of data; in the writing of the manuscript, or in the decision to publish the results.
22261	Spoelstra 2017	Oral Anticancer Agents: An Intervention to Promote Medication Adherence and Symptom Management‚Ä©.	10.1188/17.CJON.157-160	Spoelstra, S. L. (2017). Oral anticancer agents: an intervention to promote medication adherence and symptom management. Number 2/April 2017, 21(2), 157-160.	Oral Anticancer Agents: An Intervention to Promote Medication Adherence and Symptom Management‚Ä©.	Study aims were to (a) refine an NP-led ADHERE intervention to promote medication adherence and symptom management in adults with cancer newly prescribed OAs (phase 1) and (b) explore feasibility, preliminary efficacy with adherence and symptom severity, and patient satisfaction (phase 2).	54	40	N=54 total sample; 63.79 n=24 intervention group; 64.26 n=30 control group; 63.41	United States	American	1 = 1.8%	Patients with Cancer	not specified	Not part of eligibility criteria or specific aims	Participants were recruited from three community cancer centers. Phase 1 occurred at one clinic, whereas phase 2 occurred at two other clinics.	Clinic patients	Other: Phase 1 refined the ADHERE intervention using an iterative single-subject design, which has previously proven effective in practice-based research.The intervention was used with one patient and improved prior to use with the next patient. Phase 2 determined feasibility, preliminary efficacy on adherence, symptom severity, and satisfaction using a quasi experimental, longitudinal, sequentia…	Not specified	Not specified	Inclusion criteria were being aged 21 years or older, having been prescribed an OA within the past 30 days, and being able to speak and read English.	Those assessed with cognitive impairment were excluded.	In-person Individual and Telephone-Based Guidance. Conduct educational meetings, Distribute educational material	Usual care was provided to all participants and consisted of instructions on the OA regimen (dosage and timing), common side effects, symptom management, ways to remember to take the OA (e.g., calendar, pill box), medication safety, and when to contact a provider. Baseline demographics, cancer site and stage, OA type and regimen, and days since initiation of OA were collected by recruiters. Train…	This study was supported by an ONS Foundation Adherence to Oral Chemotherapy Research Grant (Re39).	not disclosed
19907	Eun-ShimNahm 2019	Testing the Impact of a Cancer Survivorship Patient Engagement Toolkit on Selected Health Outcomes.	https://doi.org/10.1188/19.ONF.572-584	Nahm, E. S., Miller, K., McQuaige, M., Corbitt, N., Jaidar, N., Rosenblatt, P., Zhu, S., Son, H., Hertsenberg, L., Wickersham, K. E., La, I. S., Yoon, J., & Powell, K. (2019). Testing the Impact of a Cancer Survivorship Patient Engagement Toolkit on Selected Health Outcomes. Oncology nursing forum, 46(5), 572‚Äì584. https://doi.org/10.1188/19.ONF.572-584	Testing the Impact of a Cancer Survivorship Patient Engagement Toolkit on Selected Health Outcomes	To evaluate an interactive electronic Cancer Survivorship Patient Engagement Toolkit (CaS-PET) using a single-group pre-/post-test design.	N=30 cancer survivors.	27 Explanation:The article explained and disclosed the following: "A total 39 patients were approached by oncology nurse navigators, and 9 patients declined for various reasons, such as lack of interest (n = 3), no follow-up communication (n = 2), and others (e.g., relocation, did not feel like she belonged to the cohort). Thirty participants agreed to participate in the study; among those, 27 co…	56.5 years (SD = 13.6)	United States	United States of America/North American; University of Maryland Marlene and Stewart Greenebaum Comprehensive Cancer Center in Baltimore. It was divided as follows: Race Black=18 White=10 Other=2 Ethnicity Not Hispanic or Latino=29 Hispanic or Latino=1	n=1 (3.3%)	Cancer free subjects "survivor"	Half Breast and others undisclosed	It was not in the eligibility criteria but it was assessed at baseline and after 3 months of intervention.	University of Maryland Marlene and Stewart Greenebaum Comprehensive Cancer Center in Baltimore	Clinic patients	Other: NRCT; one-group pre-post design	N/A	N/A	Individuals were eligible if they were aged 18 years or older, diagnosed with cancer, and treated with curative intent within six months from enrollment; Participants could use the Internet and email independently, had access to the Internet and email, and either had an existing patient portal account or signed up for one prior to the start of the study.	Not disclosed	Web-based. Distribute educational materials, Facilitation	Overview of Cancer Survivorship Patient Engagement Toolkit Content: Session 1: Weeks 1‚Äì2 …ê Introduction to patient portal and Well Beyond Cancer …ê Module 1: Transition to Survivorship …ë Cancer survivorship …ë Survivorship care plans …ë Managing your health …ê Discussion board and virtual library Session 2: Weeks 3‚Äì4 …ê Module 2: Nutrition …ë What food should I eat? …ë Tips on preparing foo…	This research was funded by a Sigma Theta Tau Pi Chapter research grant. Corbitt has previously received honoraria from Bristol-Myers Squibb.	Author contribution as stated on article: Nahm, Miller, McQuaige, Corbitt, Jaidar, Zhu, and Wickersham contributed to the conceptualization and design. Nahm, McQuaige, Corbitt, Son, Hertsenberg, La, Yoon, and Powell completed the data collection. Zhu and Son provided statistical support. Nahm, Rosenblatt, Zhu, and Son provided the analysis. All authors contributed to the manuscript preparation
19747	Duggleby 2017	Feasibility study of an online intervention to support male spouses of women with breast cancer	https://doi.org/10.1188/17.ONF.765-775	Duggleby, W., Ghosh, S., Struthers-Montford, K., Nekolaichuk, C., Cumming, C., Thomas, R., Tonkin, K., & Swindle, J. (2017). Feasibility Study of an Online Intervention to Support Male Spouses of Women With Breast Cancer. Oncology nursing forum, 44(6), 765‚Äì775. https://doi.org/10.1188/17.ONF.765-775	Feasibility Study of an Online Intervention to Support Male Spouses of Women With Breast Cancer	To evaluate the feasibility of a web-based psychosocial supportive intervention entitled Male Transition Toolkit (MaTT). The specific aims were to evaluate MaTT for ease of use, acceptability, and feasibility, and to collect preliminary data to determine the potential efficacy of MaTT with respect to increasing the QOL of male partners of women with stages I‚ÄìIII breast cancer compared to a usua…	57 dyads (women with breast cancer and their spouses) participated in this feasibility study with 29 male spouses in the MaTT treatment group and 28 in the usual care group.	40 dyads (30% attrition) completed all data collection. Further information on completion rate: At day 56, the attrition rate was higher in the usual care group (9 of 28, 31%) than in the treatment group (8 of 29, 28%). Participant dyads withdrew themselves from the study for a variety of reasons, including (a) the breast cancer‚Äôs diagnosis changed to stage IV (n = 7), (b) the partner with brea…	The mean age of male spouses was 55.4 years (SD = 10.37) and the mean age of the women with breast cancer was 54.39 years (SD = 9.45).	Canada	Canadian Nationality or Citizenship: The article indicated the following: The majority of male spouse participants were Caucasian (n = 51), with a small contingent identifying as First Nations (n = 2), Middle Eastern (n = 1), Asian (n = 1), and Chilean (n = 1)	1= 1.7%	Patients with Cancer; Caregivers of patients with Cancer	Breast Cancer	None were required or target of participation;	Edmonton, a large metropolitan city in western Canada and its surrounding area in Western Canada.	Other: The article indicated the following recruitment methods: Participant dyads were recruited using a variety of strategies, such as: (a) nurses at the Cross Cancer Institute outpatient clinics (b) the breast cancer nurse navigator at the Misercordia Community Hospital (c) posters at pharmacies and medical supply stores, (d) and social media postings from the Canadian Breast Cancer Foundation.…	Randomized controlled trial	N/A	N/A	Inclusion criteria for male participants were aged 18 years and older, English speaking, and currently living with and who have a legal relationship with a women with breast cancer (stages I‚ÄìIII).A legal relationship is defined as married or as cohabiting for a minimum of one year. Inclusion criteria for their partners with breast cancer were being female, aged 18 years and older, English speak…	If either partner declined to participate, the dyad was deemed ineligible.	Web-based. Distribute educational materials, Obtain and use patients/consumers and family feedback	A self-administered online intervention tailored to support male spouses of women with breast cancer, the Male Transition Toolkit (MaTT), was developed based on the intervention framework and using a four-phase delphi approach with an expert panel.The web-based intervention (MaTT) consisted of six sections (a) about me, (b) common changes to expect, (c) frequently asked questions, (d) resources, …	This research was funded by the Canadian Breast Cancer Foundation, Alberta/North- west Territories. Duggleby, Ghosh, Nekolaichuk, Cumming, Thomas, Tonkin, and Swindle contributed to the conceptualization and design. Duggleby, Struthers-Montford, Nekolai- chuk, Cumming, Tonkin, and Swindle completed the data collection. Duggleby and Ghosh provided statistical support. All authors provided analysis…	The article did not disclose or specify
19710	Stoerkel 2018	Effectiveness of a Self-Care Toolkit for Surgical Breast Cancer Patients in a Military Treatment Facility.	doi.org/10.1089/acm.2018.0069	Stoerkel E, Bellanti D, Paat C, Peacock K, Aden J, Setlik R, Walter J, Inman A. Effectiveness of a Self-Care Toolkit for Surgical Breast Cancer Patients in a Military Treatment Facility. J Altern Complement Med. 2018	Effectiveness of a Self-Care Toolkit for Surgical Breast Cancer Patients in a Military Treatment Facility	To assess whether a self-care toolkit (SCT) provided to breast cancer patients undergoing surgery could mitigate distress and lessen symptoms associated with surgery The present study aimed primarily to determine whether an SCT with guided mind‚Äìbody techniques (breathing, PMR, meditation, guided imagery, self-hypnosis suggestions) delivered pre- and postoperatively would be more effective in de…	100	Most declining participation cited lack of available personal time. One hundred participants were enrolled and randomly assigned to either one of two groups: SCT (n = 51) or TAU (n = 49) group. Four participants voluntarily withdrew from the study: two received treatment at another facility, one required neoadjuvant chemotherapy, and the fourth moved out of the area. Fourteen participants were lo…	older than 45 years old	United States	North American	Hispanic/Latino 9 (19)=SCT 5 (11)=TAU	Patients with Cancer; Mental Health patients	Breast Cancer	Distress was part of the assessment and aim of the study; Anxiety, pain, nausea, sleep, fatigue, global health, and quality of life (QOL) were assessed using validated outcome measures	Research staff recruited potential study participants from the BAMC and CRDAMC General Surgery Departments.	Other: During their multidisciplinary oncology appointment, women diagnosed with breast cancer received an IRB-approved stulyer and were invited to meet with a researcher to learn about the study. Women meeting eligibility criteria and voicing interest in participation attended a baseline appointment, during which they received a detailed explanation of the study and signed IRB-approved informed …	Randomized controlled trial	Screening April 2014	Screening June 2017	Eligible participants included women older than 18 years who were newly diagnosed with nonmetastatic breast cancer and for whom surgery (e.g., lumpectomy or mastectomy) would be their initial treatment.	Exclusion criteria included women who received neoadjuvant treatment or individuals with severe hearing impairment who would be unable to listen to the audio-files.	Paper-based Handout, Audio Files and Additional tools (wristband and journal) Conduct educational meetings, Distribute educational materials, Obtain and use patients/consumers and family feedback	Self-Care Toolkit Components: Manual: Spiral-bound instruction manual with a section to be used as a journal Sea-Band acupressure wristband: FDA-approved medical device designed to apply pressure to the P6 or ‚Äò‚ÄòNei-Kuan,‚Äô‚Äô acupuncture point to decrease nausea MP3 player with headphones: Includes seven audio-files designed to teach individuals self-regulating skills to enhance relaxation a…	This project was sponsored by the U.S. Army Medical Research and Materiel Command under Award Number W81XWH-11-1-0538. The U.S. Army Medical Research Acquisition Activity, 820 Chandler Street, Fort Detrick MD 21702-5014 is the awarding and administering acquisition office.	The authors have no conflict of interest to report.
11087	Smith 2020	Implementation and evaluation of a self-care toolkit for caregivers of families with dementia.	doi.org/10.1097/JXX.0000000000000469	Smith, C. W., & Graves, B. A. (2020). Implementation and evaluation of a self-care toolkit for caregivers of families with dementia. Journal of the American Association of Nurse Practitioners, 33(10), 831‚Äì837. https://doi.org/10.1097/JXX.0000000000000469	Implementation and evaluation of a self-care toolkit for caregivers of families with dementia	The overarching goal of this project was to improve the quality of life and promote health and wellness in caregivers of patient with dementia. The project aimed to: (1) assess two of the seven FCA recommended domains: caregiver health and well-being and caregiver resources for supportive services; and (2) reduce caregiver stress. The project specifically assessed self-care of caregivers before a…	35	35	Not specified or disclosed; The article only indicated the following information on age: "Most of the caregivers (65.7%) were between the ages of 46 and 65 years."	United States	Americans	Not disclosed.	Caregivers of Mental Health patients	N/A	Patients with dementia	Participants were recruited from a primary care location in Miami, Florida who had wellness appointments in January 2019 through March 2019.	Other: the investigator handed out flyers to announce the education sessions to patients/caregivers while in the waiting room.	Other: Quasi-experimental study; it has a pre and post survey/assessment before and after the intervention was implemented.	Recruitment January 2019 t	Recruitment March 2019	The study sample included male and female spouses, in-laws, and adult children who were caregivers of a family member with dementia. All participants provided direct care for patients with dementia age 50 years or older who also has at least one or more comorbidities, such as diabetes, hypertension, coronary artery disease, or chronic obstructive pulmonary disease. Participants were 30 years of a…	not specified	In-person Group. Conduct educational meetings, Distribute educational materials, Assess for readiness and identify barriers, Audit and provide feedback	The FCA is a community-based nonprofit organization that combines research, policy, and practice to advance development of high-quality, cost-effective programs and policies for caregivers in the United States (FCA, 2006). The toolkit, ‚ÄúTaking Care of YOU: Self-Care for Family Caregivers Toolkit,‚Äù focuses on caregiver personal barriers, negative health risk, and provides steps to decrease ris…	not disclosed	The authors report no conflicts of interest.
5772	Enrique 2020	An internet‚Äêdelivered self‚Äêmanagement programme for bipolar disorder in mental health services in Ireland: Results and learnings from a feasibility trial	https://doi.org/10.1002/cpp.2480	Enrique, A., Duffy, D., Lawler, K., Richards, D., & Jones, S. (2020). An internet-delivered self-management programme for bipolar disorder in mental health services in Ireland: Results and learnings from a feasibility trial. Clinical psychology & psychotherapy, 27(6), 925‚Äì939. https://doi.org/10.1002/cpp.2480	An internet-delivered self-management programme for bipolar disorder in mental health services in Ireland: Results and learnings from a feasibility trial	This trial aimed to examine the feasibility, acceptability, and preliminary efficacy of implementing an internet-delivered, clinician-supported intervention for BD as an adjunct to treatment as usual at two secondary-care services in Ireland. Further information: The present study seeks to develop an internet-delivered self-management intervention for bipolar and explore the acceptability, feasib…	15	"N=15 participants signed the consent and used the programme for 10 weeks."BUT, only n=9 completed post-treatment measures." (N = 15) participants (seven from site A and eight from site B) completed the required pretreatment research measures. Of those who did not complete the post-treatment questionnaires, one individual was hospitalized due to relapse in bipolar symptomatology.	40.23	Other: Ireland	Irish	Not disclosed.	Mental Health patients	N/A	Bipolar Disorder Type I or II officially diagnosed	Two specialized secondary care services (Sites A & B) that provide services to individuals with severe mental disorders. Site B is considered a commuter town of the capital city, Dublin, whereas Site A was more rural in nature.	Other: "As this naturalistic study was conducted in a public health setting, the support was provided by the clinicians working at each site. Therefore, the sample size depended on the weekly capacity clinicians at the site had to provide the support for the intervention. To reduce the burden on both of the sites in the study, we sought to recruit 10 patients per site to participate, resulting in…	Other: NRCT; an uncontrolled, within-group, pre-post design with embedded mixed-methods evaluation	Recruitment September 2018	Recruitment October 2018	Patient Eligibility: ‚Ä¢ Aged 18 years or over with access to a smartphone or computer and the internet. ‚Ä¢ The capacity to provide consent to participate. ‚Ä¢ Clinical diagnosis of BD Type I or II established by a psychiatrist. Clinician Eligibility Criteria: ‚Ä¢Belonging to the clinical team in charge of patients with BD. ‚Ä¢Included any of the specialists in the care team (i.e., psychiatrist,…	Not having an active depressive or manic episode determined by the psychiatrist on site ‚Ä¢ No risk of suicide determined by the psychiatrist on site ‚Ä¢ Not using other self-management tools for bipolar, such as WRAP or similar tools. ‚Ä¢ Not taking part in another intervention study (or follow-up period).	Web-based. Conduct educational meetings, Identify and prepare champions, Distribute educational materials, Remind clinicians, Obtain and use patients/consumers and family feedback Non-eric: user reminder	The programme is intended to be self-paced and service-users to interact with the various tools as they move through the programme.The ultimate objective of the toolkit is to promote a sense of personal recovery and quality of life in patients with BD who are being treated at secondary care services. The concept of personal recovery is introduced in module 1, and users are asked to set meaningful…	SilverCloud Health Limited; SilverCloud Health and the Bipolar Lighthouse Project, Online Recovery Toolkit for Bipolar Diagnosis, Grant/ Award Number: HSE7609 S. J. is a professor of Clinical Psychology in the Faculty of Health and Medicine at Lancaster University, United Kingdom which received funding from SilverCloud Health for his input as a subject matter consultant to provide the relevant ex…	Disclosure of interest stated in the article: A. E., D. D., K. L., and D. R. are employees of SilverCloud Health, a private limited company that works in the development and implementation of digital interventions for mental health. A. E., D. D., and D. R. are also researchers with the E-Mental Health Research Group of Trinity College Dublin (TCD) and adhere to both the research ethics frameworks…
3916	Davis 2014	A pilot randomized study of skills training for African American cancer survivors.	https://doi.org/10.1080/19371918.2014.892865	Davis, C., Rust, C., & Choi, S. (2014). A pilot randomized study of skills training for African American cancer survivors. Social work in public health, 29(6), 549‚Äì560. https://doi.org/10.1080/19371918.2014.892865	A Pilot Randomized Study of Skills Training for African American Cancer Survivors	This study tested the efficacy of a psychosocial group intervention for African American breast cancer survivors based on the Cancer Survival Toolbox with the specific aim of decreasing distress and improving aspects of psychosocial functioning and quality of life.	N=71	Not disclosed or specified	54.14 years old	United States	Patients were all African-American/Black women	N/A ; All were African-American/Black women	Patients with Cancer; Cancer free subjects "survivor"	Breast Cancer; but they also indicate the following categories: "breast, lungs ribs" "Breast and lungs" "Breast"	Not part of eligibility criteria; only measured in outcomes.	Participants were primarily recruited by the staff of a grassroots organization providing support to underserved African American women with breast cancer in an urban city.	Other: Participants were primarily recruited by the staff of a grassroots organization providing support to underserved African American women with breast cancer in an urban city. Interested participants were initially screened by personnel to ensure that all participants met eligibility requirements. Eligible participants were randomly assigned to either the intervention groups or control group.…	Other: RCT Pilot; randomized repeated measures experimental design	N/A	N/A	Eligibility requirements were that all participants must be (a) female, (b) African American, (c) self-identified as being diagnosed with breast cancer, (d) within one year of acute treatment, (e) at least age 18 years, and (f) provide written consent (initial or name) to participate.	It was not disclosed or specified.	In-person Group. Conduct educational meetings, Facilitation	The oncology social work group facilitator implemented the intervention according to the Cancer Survival Toolbox training manual in the following sequence: communication, information seeking, decision making, problem solving, negotiating, and standing up for yourself. The control group received one session on medication adherence or standard care as usual. The control group was not denied access …	This research was funded by a grant from the New York Community Trust Silberman Faculty Fund Grant.	Not disclosed or specified
3164	O'Keeffe 2016	Mental illness self-management: a randomised controlled trial of the Wellness Recovery Action Planning intervention for inpatients and outpatients with psychiatric illness	doi.org/10.1017/ipm.2015.18	O'Keeffe, D., Hickey, D., Lane, A., McCormack, M., Lawlor, E., Kinsella, A., Donoghue, O., & Clarke, M. (2016). Mental illness self-management: a randomised controlled trial of the Wellness Recovery Action Planning intervention for inpatients and outpatients with psychiatric illness. Irish journal of psychological medicine, 33(2), 81‚Äì92. https://doi.org/10.1017/ipm.2015.18	Mental illness self-management: A randomised controlled trial of the Wellness Recovery Action Planning intervention for inpatients and outpatients with psychiatric illness.	The objective of this study was to evaluate the effect of Wellness Recovery Action Planning (WRAP) on personal recovery, quality of life, and self-reported psychiatric symptoms.	36	14/18 participants in the Experimental Group attended the WRAP intervention (77.78%), 11/18 participants completed all intervention components (61.11%), and 3/18 completed some components (16.67%). 1/18 completed 60%, 2/18 completed 80%. All missing data resulted from dropout. Two participants who were randomised (one in each group) refused the experimental/waiting list control condition followin…	48.11	Other: Republic of Ireland	Th article indicated the study was in the republic of Ireland, but it did not specify or classify all of the participant's nationality; It is implied that they are Irish.	Not disclosed	Mental Health patients	N/A	A mental disorder was denoted by the International Classification of Diseases 10 criteria for: (F10‚ÄìF19) mental and behavioural disorders due to psychoactive substance use; (F20‚ÄìF29) schizophrenia, schizotypal and delusional disorders; (F30‚ÄìF39) mood (affective) disorders; and (F40‚ÄìF48) neurotic, stress- related, and somatoform disorders.	independent psychiatric hospital and outpatient service	Other: Participants were recruited through Multi-disciplinary Team (MDT) referral or a joint referral method. Joint referral involved service users learning about the study from ward information sessions and communicating an interest in participating to their MDT who then discussed the possibility, assessed risk, and confirmed suitability.	Randomized controlled trial	July 2012	2013-08-01	Inclusion criteria were: people aged 18‚Äì65 with a diagnosis of a mental or behavioural disorder who were inpatients of the private hospital or outpatients of its outpatient service.	Exclusion criteria were: people with an intellectual disability and people with an organic disorder.	In-person Group. Facilitation, Conduct educational meetings, Tailor strategies	Wellness Recovery Action Planning (WRAP) is a cross-diagnostic, patient-centred, self-management intervention that embodies the recovery principles of participation, personal responsibility, empowerment, self-management, autonomy, and person-centred service (Mental Health Commission, 2005). WRAP provides a recovery framework that can assist a person to take ownership over their well-being and int…	The authors acknowledge the funding for this study provided by the Saint John of God Research Grants Scheme and would like to thank all service users and staff of Saint John of God Hospital Limited for their assistance in completing this study.	None.
1904	Nicolaidis 2016	The Development and Evaluation of an Online Healthcare Toolkit for Autistic Adults and their Primary Care Providers.	doi.org/10.1007/s11606-016-3763-6	Nicolaidis, C., Raymaker, D., McDonald, K., Kapp, S., Weiner, M., Ashkenazy, E., Gerrity, M., Kripke, C., Platt, L., & Baggs, A. (2016). The Development and Evaluation of an Online Healthcare Toolkit for Autistic Adults and their Primary Care Providers. Journal of general internal medicine, 31(10), 1180‚Äì1189. https://doi.org/10.1007/s11606-016-3763-6	The Development and Evaluation of an Online Healthcare Toolkit for Autistic Adults and their Primary Care Providers	Our goal was to use a community-based participatory research (CBPR) approach to develop and evaluate tools to facilitate the primary healthcare of autistic adults. Our objective was to use a community-based participatory research (CBPR) approach to create and evaluate an online healthcare toolkit for autistic adults and their PCPs. This paper describes a series of three studies used to develop an…	259	Not specifically disclosed.	Toolkit evaluation = 36.3 cognitive interviews: 41.6	United States	North American	AUTISTIC ADULTS Ethnicity - Latino 1 (3.3 %);Cognitive interviews, n = 30 2 (3.5 %); Test‚Äìretest reliability, n = 59 11 (6.5 %); Toolkit evaluation, n = 170	Mental Health patients	N/A	Autistic individuals; the autism spectrum (autistic disorder, Asperger‚Äôs, pervasive developmental disorder not otherwise specified, or autism spectrum disorder, and, in the toolkit evaluation study, a designated PCP.	We encouraged autistic adults to participate directly, with or without help from a supporter. In cases where the autistic adult could not participate directly, even with accommodations and supports, we asked a supporter who had experience supporting the autistic adult in healthcare settings to participate on their behalf. For the cognitive interview study, PCPs' eligibility included a current pri…	Other: "We encouraged autistic adults to participate directly, with or without help from a supporter. In cases where the autistic adult could not participate directly, even with accommodations and supports, we asked a supporter who had experience supporting the autistic adult in healthcare settings to participate on their behalf." "For the cognitive interview study, we recruited participants via …	Other: NRCT; Mixed Method single-arm pre/post intervention comparison	Not disclosed/specified	Not disclosed/specified	For all three studies, participants needed to be 18 years old or older, reside in the United States, and communicate in English. Additional eligibility criteria for autistic adults were a medical diagnosis on the autism spectrum (autistic disorder, Asperger‚Äôs, pervasive developmental disorder not otherwise specified, or autism spectrum disorder, and, in the toolkit evaluation study, a designate…	Not disclosed	Web-based. Distribute educational materials, Conduct local needs assessment, Obtain and use patients/consumers and family feedback	The AASPIRE Healthcare toolkit includes the Autism Healthcare Accommodations Tool (AHAT)‚Äîa tool that allows patients to create a personalized accommodations report for their PCP‚Äîand general healthcare- and autism-related information, worksheets, checklists, and resources for patients and healthcare providers. "Our team of academic and community partners jointly created and edited materials to…	This study was funded by the National Institute of Mental Health (R34MH092503	The authors declare that they have no conflict of interests
1456	Brooks 2016	Implementation of a brief treatment counseling toolkit in Federally Qualified Healthcare Centers: Patient and clinician utilization and satisfaction	http://dx.doi.org/10.1016/j.jsat.2015.08.005	Brooks, A. C., Chambers, J. E., Lauby, J., Byrne, E., Carpenedo, C. M., Benishek, L. A., Medvin, R., Metzger, D. S., & Kirby, K. C. (2016). Implementation of a Brief Treatment Counseling Toolkit in Federally Qualified Healthcare Centers: Patient and Clinician Utilization and Satisfaction. Journal of substance abuse treatment, 60, 70‚Äì80. https://doi.org/10.1016/j.jsat.2015.08.005	Implementation of a Brief Treatment Counseling Toolkit in Federally Qualified Healthcare Centers: Patient and Clinician Utilization and Satisfaction	This study we will 1) describe the SBIRT+ Toolkit‚Ñ¢ structure and design, 2) report on our implementation efforts with this Toolkit in three Federal Qualified Health Centers (FQHCs) in North Philadelphia, and 3) present provider and patient feedback, satisfaction, and utilization data on the Toolkit materials.	600	not disclosed	Not disclosed	United States	Not disclosed	Not disclosed	Mental Health patients	N/A	alcohol and substance use	Three Federally Qualified Health Centers (FQHC) sites located in North and Northwest Philadelphia. These FQHC sites offer a mix of primary and specialized medical services, including family planning. Site 1; The Eleventh Street Family Health Services of Drexel University offers health services to residents of four public housing communities in a federally-designated ‚Äúmedically underserved‚Äù ne…	Clinic patients	Other: RCT Pilot; Hybrid effectiveness- implementation study	2012 ( just for recruitment)	2014 (just for recruitment)	Scoring 8 or more on the Alcohol Use Disorder Identification Test (AUDIT) or scoring 2 or more on the Drug Abuse Screening Test (DAST) triggered eligibility for the study.	Patients that were already enrolled in a substance use treatment; they could not be in another current treatment at the time.	In-person Individual and Paper-based Handouts. Tailor strategies, Distribute educational materials, Identify and prepare champions, Provide on-going consultation, Assess for readiness and identify barriers and facilitators, Conduct educational meetings	The SBIRT + Toolkit‚Ñ¢ includes 35 take-home tools for patients, which we grouped into five categories: Brief Intervention, Building Motivation, Relapse Prevention, 12-Step Facilitation, and Seeking Treatment. Each of these categories has between four and nine tools for counselors to utilize with their patients (see Table 1 for a detailed list of the SBIRT + Toolkit‚Ñ¢ take-home tools). In line w…	This research was made possible by a Commonwealth Universal Research Enhancement Program grant awarded by the Pennsylvania Department of Health (SAP No. 4100055578). These funding sources were not involved in the study‚Äôs conceptualization, data analysis/interpretation, or manuscript writing.	This study describes the SBIRT + Toolkit‚Ñ¢, which is the property of the Treatment Research Institute. TRI may market this Toolkit, and currently distributes other Toolkit products. TRI is a non-profit research organization, and all proceeds are returned to the core mission of treatment research. While many of the co-authors are employees of TRI, we do not benefit financially from the sale of it…
1263	Lorenzo-Luaces 2023	Efficacy of an Unguided, Digital Single-Session Intervention for Internalizing Symptoms in Web-Based Workers: Randomized Controlled Trial.	https://doi.org/10.2196/45411	Lorenzo-Luaces, L., & Howard, J. (2023). Efficacy of an Unguided, Digital Single-Session Intervention for Internalizing Symptoms in Web-Based Workers: Randomized Controlled Trial. Journal of medical Internet research, 25, e45411. https://doi.org/10.2196/45411	Efficacy of an Unguided, Digital Single-Session Intervention for Internalizing Symptoms in Web-Based Workers: Randomized Controlled Trial	This study aimed to investigate the efficacy of COMET-SSI versus a waiting list control in depression and other transdiagnostic mental health outcomes for Prolific participants with a history of psychopathology.	N=828	Not clearly indicated, but the following information speaks on the matter: To control for the possibility that our results were accounted for by inattentive respondents, we removed all participants who had failed even a single attention check, leaving us with a sample of 787 individuals (WLC: n=404; COMET-SSI: n=383). Across the 3 time points (weeks 2, 4, and 8), six outcomes (ie, depression, anx…	35.75 (intervention) and 36.01 control	United States	American	0.066	Mental Health patients	N/A	depression, anxiety, poor functioning	Paid web-based participants living in the United States were sampled from Prolific, a web-based platform hosting research studies. Participants were informed that this was an Indiana University study that explored the efficacy of the COMET.	Other: Paid web-based participants living in the United States were sampled from Prolific [34], a web-based platform hosting research studies.	Other: Randomized controlled trial; Pure RCT	We posted the study to Prolific on July 5, 2022, and enrolled 800 individuals on the same day.	We posted the study to Prolific on July 5, 2022, and enrolled 800 individuals on the same day.	The only inclusion criterion we used for the trial was an affirmative answer (ie, responding ‚Äúyes‚Äù) to the question ‚ÄúDo you have‚Äîor have you had‚Äîa diagnosed, ongoing mental health/illness/condition?‚Äù	No explicit exclusion criteria were applied. However, it could be argued that relatively steady internet access and internet literacy were entry criteria because the study required individuals to log in to Prolific 1 to 4 times.		The COMET is a self-guided and unguided 4-module intervention designed based on 2 core principles of CBT, cognitive restructuring and behavioral activation, and 2 core principles of positive psychology, gratitude and self-compassion. The COMET was designed to take approximately 30 to 40 minutes to complete. It presents individuals with psychoeducation in the form of texts and brief exercises. Spe…	This research was partially funded by grants KL2TR002530 and UL1TR002529 (Anantha Shekar, principal investigator) from the National Institutes of Health, National Center for Advancing Translational Sciences, Clinical and Translational Sciences Award, which provided support for LL-L. The work was also supported by the 2020 Global Mental Health Fellowship through the American Psychological Associat…	LL-L has been a consultant for Syra Health who had no involvement in the current research.
1252	Pogrebtsova 2022	Effectiveness of an emotion regulation intervention versus an active control on daily well-being and cognitive reappraisal: An experience sampling randomized controlled trial	doi.org/10.1037/str0000259	Pogrebtsova, E., Son Hing, L., & Gonz√°lez-Morales, M. G. (2022). Effectiveness of an emotion regulation intervention versus an active control on daily well-being and cognitive reappraisal: An experience sampling randomized controlled trial. International Journal of Stress Management, 29(4), 400‚Äì412. https://doi.org/10.1037/str0000259	Effectiveness of an emotion regulation intervention versus an active control on daily well-being and cognitive reappraisal: An experience sampling randomized controlled trial.	This study examined whether an emotion regulation toolkit of reappraisal, mindfulness, and savoring exercises could promote well-being and train cognitive reappraisal skill over and above an active control toolkit.	N=130	N=119 (remaining participants) (8.5% attrition) Explanation: All participants completed the baseline survey, but 11 participants did not continue with the daily surveys and were subsequently excluded (8.5% attrition). After screening surveys for careless responding, there were 119 baseline.	The mean age was specifically calculated for the remaining 119 participants ranged from 17 to 25 years of age (M = 18.36, SD = 0.98) and 89% were women.	Canada	Not specified; It was conducted in Canada so the assumption is Canadian; but it was not specified	Not disclosed	Mental Health patients	N/A;	not specified for eligibility criteria	We recruited participants from a research participant pool of undergraduate students at a Canadian University. Students were enrolled from a university psychology course.	Other: We recruited participants from a research participant pool of undergraduate students at a Canadian university. All participants completed the baseline survey.	Randomized controlled trial	N/A	N/A	Not specified/disclosed;	Not specified/disclosed	In-person Group and Web-based Conduct educational meetings, Distribute educational materials Non-eric: reminder for participants	We designed an emotion regulation intervention with a customizable toolkit of guided audio exercises to practice cognitive reappraisal in daily life. We chose to train three evidence-based emotion regulation exercises to provide participants with variety, but not excessive choice that could negatively impact the intervention experience. Participants chose when and which exercises to practice base…	This research was funded by the Social Sciences and Humanities Research Council (SSHRC) Insight Development Grant 430173 (M. Gloria Gonz√°lez-Morales) titled: Diary Methods for Examining Work and Personal Life over Time.	All authors have no conflicts of interest to disclose.
1197	Kratz 2021	Development and pilot testing of a web-based symptom management program for multiple sclerosis: My MS toolkit	doi.org/10.1037/rep0000375	Kratz, A. L., Alschuler, K. N., Williams, D. A., & Ehde, D. M. (2021). Development and pilot testing of a web-based symptom management program for multiple sclerosis: My MS toolkit. Rehabilitation psychology, 66(2), 224‚Äì232. https://doi.org/10.1037/rep0000375	Development and Pilot Testing of a Web-Based Symptom Management Program for Multiple Sclerosis: My MS Toolkit	We describe the process of working with stakeholders with multiple sclerosis (MS) to develop a web-based multisymptom self-management program to address chronic pain, fatigue, and/or depressive symptoms. "The aim of this article is to (a) describe the process of working with a panel of stakeholders with MS to develop My MS Toolkit and (b) report the feasibility, participant satisfaction, and init…	20	20	48.05	United States	Not specifically disclosed; North American.	Not disclosed.	Mental Health patients	N/A	moderate/moderately severe depressive symptom	Participants were recruited through an existing lab-based research participant registry, the University of Michigan human subject recruitment website (UM-HealthResearch.org), and the ClinicalTrials.gov website.	Other: Participants were recruited through an existing lab-based research participant registry, the University of Michigan human subject recruitment website (UM-HealthResearch.org), and the ClinicalTrials.gov website.	Other: Pilot single arm-trial "The first study phase involved the development of a web-based symptom self-management program. The second phase involved a single-arm pilot trial."	2019-02-27	2019-09-25	To be eligible for the trial, volunteers had to (a) be 18 years or older; (b) self-report a diagnosis of MS (all MS subtypes included, regardless of disease duration, disability level, or disease-modifying-therapy status); (c) have access to a reliable Internet-connected device (e.g., computer, tablet); and (d) read, speak, and understand English. Participants were also required to have at least …	Volunteers were excluded if they showed evidence of significant cognitive impairment on a measure designed to detect cognitive impairment in human subjects in clinical research (i.e., 1 error on six-item cognitive screener) that has been previously used in MS clinical trials or were currently in psychotherapy for symptom management (e.g., therapy to address pain, fatigue, depressed mood)	Web-based. Distribute educational material, Assess for readiness and identify barriers and facilitators Non-eric: reminder for participants	The My MS Toolkit content development team consisted of four psychologists (the authors) with expertise in developing symptom self-management programs for individuals with MS (Dawn M.Ehde, Anna L. Kratz, and Kevin N. Alschuler) and in WEB-SM programs (David A. Williams and Anna L. Kratz). The intervention content was developed based on current evidence-based cognitive‚Äì behavioral strategies for…	Defense for Health Affairs through the Multiple Sclerosis Research Pro-gram under Award W81XWH 17-1-0367.	Opinions, interpretations, conclusions, and recommendations are those of the authors and are not necessarily endorsed by the Department of Defense.
1102	Wells 2013	Community-partnered cluster-randomized comparative effectiveness trial of community engagement and planning or resources for services to address depression disparities	doi.org/10.1007/s11606-013-2484-3	Wells, K. B., Jones, L., Chung, B., Dixon, E. L., Tang, L., Gilmore, J., Sherbourne, C., Ngo, V. K., Ong, M. K., Stockdale, S., Ramos, E., Belin, T. R., & Miranda, J. (2013). Community-partnered cluster-randomized comparative effectiveness trial of community engagement and planning or resources for services to address depression disparities. Journal of general internal medicine, 28(10), 1268‚Äì12…	[]	[]	1246	1018	Overall (n=1,018)= 45.8 ¬±12.9 RS Control (n=504)= 44.9¬±12.4 CEP Intervention (n=514)= 46.6¬±13.2	United States	North American	0.41	Mental Health patients	N/A; not part of eligibility	"Depressive symptoms and disorders" The percentage having 12-month depressive disorder was 61.9 %, while 39.3 % had substance abuse and 54.7 % had multiple chronic conditions.	The two communities, Los Angeles County Service Planning Areas 6 (South Los Angeles) and 4 (Hollywood-Metro Los Angeles)	Other: Within programs, clients were screened in waiting rooms (consecutive) or events (random)	Randomized controlled trial	March 2010 to	between November 2010 and August 2011	Eligibility was limited to clients providing contact information and having at least mild depression (score ‚â• 10 on the 8-item Patient Health Questionnaire (PHQ-8), with the same scoring characteristics and cut-point as the PHQ-9.	not disclosed	Web-based, Flash Drive, Paper-based Handouts, and Video Files Involve patients/consumers and family members, Promote adaptability, Tailor strategies, Distribute educational materials, Conduct educational meetings, Provide ongoing consultation, Develop and implement tools for quality monitoring, Use train-the-trainer strategies	The CPIC Council modified depression QI toolkits supporting clinician assessment and medication management (manual and pocket cards), case management (manual), patient and education (brochure, video), and CBT (individual and group manuals) for use by diverse agencies, adding a lay health worker manual and team support tools from a post-disaster initiative blending QI toolkits. Toolkit Resources f…	Community Partners in Care was funded by Award Numbers R01MH078853, P30MH082760, and P30MH068639 from the National Institute of Mental Health. The content is the responsibility of the authors and does not necessarily represent the views of the funders.	The authors declare that they do not have any conflicts of interest.
1061	Lobban 2020	Clinical effectiveness of a web-based peer-supported self-management intervention for relatives of people with psychosis or bipolar (REACT): Online, observer-blind, randomised controlled superiority trial	doi.org/10.1186/s12888-020-02545-9	Lobban, F., Akers, N., Appelbe, D. et al. Clinical effectiveness of a web-based peer-supported self-management intervention for relatives of people with psychosis or bipolar (REACT): online, observer-blind, randomised controlled superiority trial. BMC Psychiatry 20, 160 (2020). https://doi.org/10.1186/s12888-020-02545-9	Clinical effectiveness of a web-based peer-supported self-management intervention for relatives of people with psychosis or bipolar (REACT): online, observer-blind, randomised controlled superiority trial.	Our aim was to determine clinical and cost-effectiveness of REACT including a Resource Directory (RD), versus RD-only.	800	The article described the following: Allocation -Allocated to REACT intervention (n=399) -Received allocated intervention (n=399) -Did not receive allocated (n=0) Allocation -Allocated to RD only control (n=401) -Received allocated intervention (n=401) -Did not receive allocated (n=0) Follow-up -Lost to follow-up (n=107) -Did not complete 24 week GHQ (n=107) Follow-up -Lost to follow-up (n=94) -D…	Total mean age= 48.6 (13.00)	UK	British	Not disclosed.	Caregivers of Mental Health patients	N/A	-Participants were Relatives of people with psychosis or bipolar across the UK; -Participants had to be currently experiencing distress	Participants had been allocated to, and a link to the REACT website.	Other: We used a range of online (Facebook, twitter, charity websites) and offline recruitment strategies (clinical services, third sector providers), all directing potential participants to the study home page, including information about how to take part. At registration, all participants gave online written informed consent, indicated how they had found out about REACT, and provided postal, em…	Other: Randomized controlled trial; Pure RCT	Recruitment 22 April 2016	Recruitment 30 September 2017.	-Aged 16 or over -Living in the UK -Relative or close friend of someone with psychosis or Bipolar -Currently experiencing distress (selecting ‚Äúrather more than usual‚Äù or ‚Äúmuch more than usual‚Äù on GHQ-28 item ‚ÄúHave you recently been feeling nervous and strung up all the time‚Äù). This was included to avoid a distress floor effect at baseline (selected item was the most highly correlated …	-Living in any of six geographical areas by postcode taking part in a parallel implementation study of the same intervention (IMPART). -Only one relative per service user was allowed to participate, to avoid a clustering effect.	Web-based . Distribute educational materials, facilitation, Tailor strategies, Promote adaptability, Conduct educational meetings	The REACT intervention was built in WordPress, hosted and maintained at Lancaster University, and included: 12 psychoeducation modules; peer support through a moderated group forum; a confidential direct messaging service; and the RD, which pointed relatives to other available resources. The modules addressed im- portant questions relatives have highlighted, and in- cluded videos of experts by ex…	This study was funded by the NIHR Health Technology Assessment programme (14/49/34). The views expressed are those of the authors and not necessarily those of the NHS, the NIHR or the Department of Health and Social Care. The funder had no role in any aspect of the study.	Some members of the applicant team (FL, SJ1, SJ2, LC) were involved in developing REACT. This study is therefore not an independent evaluation. BH has been a NIHR HS&DR commissioned board member and PW reports additional grants from NIHR for other studies, and NIHR funding for The Clinical Trials Research Centre during conduct of this study.
834	Salsman 2023	An eHealth, positive emotion skills intervention for enhancing psychological well-being in young adult cancer survivors: Results from a multi-site, pilot feasibility trial	doi.org/10.1007/s12529-023-10162-5	Salsman, J. M., McLouth, L. E., Tooze, J. A., Little-Greene, D., Cohn, M., Kehoe, M. S., & Moskowitz, J. T. (2023). An eHealth, Positive Emotion Skills Intervention for Enhancing Psychological Well-Being in Young Adult Cancer Survivors: Results from a Multi-Site, Pilot Feasibility Trial. International journal of behavioral medicine, 30(5), 639‚Äì650. https://doi.org/10.1007/s12529-023-10162-5	An eHealth, Positive Emotion Skills Intervention for Enhancing Psychological Well‚ÄëBeing in Young Adult Cancer Survivors: Results From a Multi‚ÄëSite, Pilot Feasibility Trial	The primary objective of this study is to test the feasibility and acceptability of EMPOWER among post-treatment YA cancer survivors. A secondary objective is to examine EMPOWER‚Äôs proof of concept for enhancing psychological well-being (global mental health, positive affect, life satisfaction, meaning and purpose, and general self-efficacy) and reducing psychological distress (depression, anxie…	33	Confirm what constitutes as completion rate. It is divided by allocation, 8 and 12 week follow-up and data analyzed. Of those screened, 44 (88%) were eligible and consented, 33 began the intervention, and 26 (79%) completed the intervention. The overall retention was 61% at 12 weeks. Adherence to the intervention and retention in the study were also evaluated. Among the 33 participants who starte…	Total sample (N=44): 30.8 (6.6) RHLCCC sample (N=18): 33.5 (4.8) WFBCCC sample (N=26):28.9 (7.0)	United States	North American	Hispanic Total sample (N=44): 3 (6.8%) RHLCCC sample (N=18):3 (16.7%) WFBCCC sample (N=26):0	Cancer free subjects "survivor"	Participants had to have a past history of a cancer diagnosis (excluding basal cell skin carcinoma), but were excluded from the study if they had evidence of a cancer recurrence or history of multiple primary cancers." brain, breast, colorectal, head and neck, hodgkin lymphoma, leukemia, melanoma, non-hodgkin lymphoma, ovarian, testicular, thyroid, multiple sites	Participants could not have a significant psychiatric history (i.e., self-report of a past psychiatric hospitalization). MH was assessed during the study with assessments like the NIH toolbox and QOFL.	For the first wave, participants were recruited through the Robert H. Lurie Comprehensive Cancer Center (RHLCCC) of Northwestern University. Wave 2 participants were recruited from theWake Forest Baptist Comprehensive Cancer Center (WFBCCC)and supplemented with social media outreach.	Other: Study staff identified potential RHLCCC and WFBCCC patients from a review of the electronic medical record. Wave 1 participants were recruited by a mailed recruitment letter and a single phone call. Multiple strategies were used for wave 2 and included direct in-clinic approaches, email, mail, and phone calls. Interested patients in both waves were screened for eligibility using a secure, …	Other: Single-arm, multi-phase pilot feasibility trial of EMPOWER with two waves of data collection.	Not specified	Not specified	To be eligible for this study, participants needed to (1) be able to read and understand English, (2) be able to provide informed consent, (3) have a past history of a cancer diagnosis (excluding basal cell skin carcinoma), (4) be 18 to 39 years of age at diagnosis and currently, (5) be within 0‚Äì5 years post-active treatment, and (6) have reliable internet access.	Participants were excluded from the study if they (1) had evidence of a cancer recurrence or history of multiple primary cancers, (2) were currently receiving palliative or hospice care, or (3) had a significant psychiatric history (i.e., self-report of a past psychiatric hospitalization).	Web-based. Obtain and use patients/consumers and family feedback, Distribute educational content Non-eric: reminder for participants	EMPOWER is an eHealth intervention that teaches 8 skills for increasing the frequency of positive emotions: (1) noting daily positive events; (2) capitalizing on or savoring positive events; (3) gratitude; (4) mindfulness; (5) positive reappraisal; (6) focusing on personal strengths; (7) setting and working toward attainable goals; and (8) small acts of kindness. The skills were presented seriall…	Research reported in this publication was supported by the National Cancer Institute of the NIH under award number K07CA158008 (PI: Salsman) & R01CA242849 (MPIs: Salsman & Moskowitz). Dr. McLouth was supported by NCI R25 CA122061 (PI: Avis)	The authors declare no competing interests.
196	McCusker 2015	A randomized trial of a depression self-care toolkit with or without lay telephone coaching for primary care patients with chronic physical conditions	https://doi.org/10.1016/j.genhosppsych.2015.03.007	McCusker, J., Cole, M. G., Yaffe, M., Strumpf, E., Sewitch, M., Sussman, T., Ciampi, A., Lavoie, K., Platt, R. W., & Belzile, E. (2015). A randomized trial of a depression self-care toolkit with or without lay telephone coaching for primary care patients with chronic physical conditions. General hospital psychiatry, 37(3), 257‚Äì265. https://doi.org/10.1016/j.genhosppsych.2015.03.007	A randomized trial of a depression self-care toolkit with or without lay telephone coaching for primary care patients with chronic physical conditions	The aim of this study was to compare outcomes of use of a depression self-care toolkit with and with-out lay telephone coaching among primary care patients 40 years and older with depressive symptoms and comorbid chronic physical conditions.	223	172	55.6 (intervention group) and 55.5 (control group)	Canada	Canadian	Not disclosed.	Mental Health patients	N/A; It speaks to chronic health conditions but it does not specify Cancer.	depressive symptoms	Prospective participants in primary care settings in the Montreal, Canada completed self-referral forms (in the waiting room) that recorded preliminary eligibility criteria.	Other: This study utilized 2 different methods of recruitment which they described as follows: 1) Prospective participants in primary care settings in the Montreal area completed self-referral forms (in the waiting room); 2) Family doctors were given the opportunity to refer patients directly to the study, but few did so. In summary, either they self-referred themselves or a Family Doctor referre…	Randomized controlled trial	Enrollment May 2012	Enrollment May 2013	Preliminary eligibility criteria: age 40 or more; at least one self-reported doctor-diagnosed chronic physical condition or chronic pain of at least 6 months' duration, determined by single questions; and a positive PHQ-2 screen-a PHQ-9 score of 5 or more; those with mild depression symptoms(PHQ-9 5‚Äì9) were included because they are at increased risk of developing more severe symptoms. Eligible…	Exclude if participant is suicidal, if they are currently living in a nursing home, if judged to have more than a mild cognitive impairment [score of less than 10 on the six-item Blessed Orientation‚ÄìMemory-Concentration (BOMC) test] and if they have visual, hearing, or other physical impairment that would prevent them from using the Toolkit and/or participating in telephone interviews. Also, ex…	Paper-based Handouts, Audio and Video Files, and Telephone Based Guidance. Distribute educational materials, Facilitation, Provide clinical supervision, audit and provide feedback, Conduct educational meetings	The Toolkit comprised three core tools recommended to all patients [Antidepressant Skills Workbook (ASW) in both paper and audio versions, a Mood Monitoring Tool, and an informational DVD]. Three supplemental tools (relaxation CD, information on medication, and on emotional eating) and additional self-help resources were also included. The ASW was selected as the main core tool because it is base…	This research was funded under a grant from the Fonds de la recherche du Qu√©bec‚ÄìSant√© (FRQ-S), 2009‚Äì2016.	None.
195	Bakker 2018	A randomized controlled trial of three smartphone apps for enhancing public mental health	https://doi.org/10.1016/j.brat.2018.08.003	Bakker, D., Kazantzis, N., Rickwood, D., & Rickard, N. (2018). A randomized controlled trial of three smartphone apps for enhancing public mental health. Behaviour Research and Therapy, 109, 75-83.	A randomized controlled trial of three smartphone apps for enhancing public mental health	To compare the efficacy of three publicly available MHapps to a waitlist control condition in a community sample, in which no MHapp was provided.	226	145	34.2	Australia	Australians	Not disclosed.	Mental Health patients	N/A	Anxiety and depression symptoms were assessed. Did not specify if participants had formal mental health diagnosis. They also assessed mental wellbeing, self-awareness, self-efficacy and mental health literacy.	Various Australian mental health organizations via online advertisement on Twitter and Facebook. Then participants voluntary provided their email address on an online form.	Voluntary	Randomized controlled trial	N/A	N/A	Not disclosed.	Did not own or use an Apple iphone, were taking psychotropic medication or requested removal	Mobile app. Distribute educational materials, Alter patient/consumer fees	MoodPrism (2016), MoodMission (2017), and MoodKit (2016) are three MHapps (mental health apps) that are: a) CBT-based and include features that may increase ESA (emotional self-awareness), CSE (coping self-efficacy), and MHL (mental health literacy); b) designed for transdiagnostic use, by individuals who meet partial or full diagnostic criteria for a range of emotional disorders; c) capable of p…	Not disclosed. Only information provided is information regarding ethics committee (MUHREC; Project Number: CF14/ 968 - 2014000398)	Not disclosed
106	Mitchell 2013	Providing general practice needs-based care for carers of people with advanced cancer: a randomised controlled trial.	doi.org/10.3399/bjgp13X673694	Mitchell, G. K., Girgis, A., Jiwa, M., Sibbritt, D., Burridge, L. H., & Senior, H. E. (2013). Providing general practice needs-based care for carers of people with advanced cancer: a randomised controlled trial. The British journal of general practice : the journal of the Royal College of General Practitioners, 63(615), e683‚Äìe690. https://doi.org/10.3399/bjgp13X673694	Providing general practice needs-based care for carers of people with advanced cancer: a randomised controlled trial.	To meet the needs of carers through a GP consultation directed by a self-completed carer needs checklist; This study reports on a randomised controlled trial of a self-completed carer needs checklist which is used to guide the consultation between the carer and their GP.	392	Not indicated/specified directly. However the article did specify completion rate by stage and time of follow-up as follows: Intervention (n=194) Completed baseline interview (n=161) 100% Completed 1-month interview (n=131) Completed 3-month interview (n=111) Completed 6-month interview (n=96) 60% Control (n=198) Completed baseline interview (n=168) 100% Completed 1-month interview (n=148) Comple…	56.6 (13.0) Control (n=168) 58.3 (12.6) Intervention (n=161)	Australia	Australian	Not disclosed.	Caregivers of patients with Cancer; Mental Health patients	Not patients; carers of patients with locally invasive or metastatic disease	This was part of the assessment within the study; they used HADS, and quality of life assessment measures; and The Supportive Care Needs Survey-Partners and Carers; Outcome measures were intensity of needs, anxiety and depression, and quality of life.	Carers were recruited through three oncology services and one palliative care service in Brisbane, Australia.	Other: They were recruited through the waiting rooms of oncology services, in day oncology clinics, or on admission to a community palliative care service.	Randomized controlled trial	Recruitment April 2009	Recruitment March 2011.	Participants were adult (‚â•18 years) carers of patients with locally invasive or metastatic disease, who were capable of providing informed consent.	The death of the patient before 6 months was also an endpoint, to prevent confounding by the different issues arising from bereavement.	In-person Individual, Digital-based Handouts and Paper-based Handouts. Distribute educational materials, Provide ongoing consultation, Conduct educational outreach visits	There were two resources. The Needs Assessment Tool ‚Äî Carers (NAT-C) is a self-completed checklist for assessing carers‚Äô unmet needs across informational, physical, psychological, spiritual, existential, social, financial and legal domains (Box 1). The authors developed the NAT-C based on a comprehensive literature review to identify key issues related to carers‚Äô health concerns and the car…	This trial was funded by the National Health and Medical Research Council (Australia) Project Number 511168.	The authors have declared no competing interests.
66	Hoogland 2018	Efficacy of a Spanish-Language Self-Administered Stress Management Training intervention for Latinas undergoing chemotherapy.	https://doi.org/10.1002/pon.4673	Hoogland, A. I., Lechner, S. C., Gonzalez, B. D., Small, B. J., Tyson, D. M., Asvat, Y., Barata, A., Gomez, M. F., Rodriguez, Y., Jim, H. S. L., Antoni, M. H., Jacobsen, P. B., & Meade, C. D. (2018). Efficacy of a Spanish-Language Self-Administered Stress Management Training intervention for Latinas undergoing chemotherapy. Psycho-oncology, 27(4), 1305‚Äì1311. https://doi.org/10.1002/pon.4673	Efficacy of a Spanish-Language Self-Administered Stress Management Training Intervention for Latinas Undergoing Chemotherapy	"The goal of this study was to evaluate, relative to usual care, the efficacy of a Spanish-Language Self-Administered Stress Management Training (SL-SAT) intervention ‚Äútranscreated‚Äù from a successful self-administered stress management training intervention developed for English-language patients." "Following community feedback (including focus groups/in-depth interviews), we transcreated the…	N=240	Not directly specified. The following information was indicated: One individual in the SL-SAT group was lost to follow-up prior to starting the baseline assessment and was not included in analyses. Participants who completed all three assessments were more likely than those who did not to have more advanced disease (e.g., 40% vs. 30% with stage III or IV cancer, p<.0001). There were no other sign…	51	United States	The article specified them as follows: Years residing in the US: M (SD) 24.50 (16.7)=Stress Management group (n=120) 24.13 (16.8)=Usual Care group (n=119) Country of Birth: n (%) -Cuba 37 (43=Stress Management group (n=120) 39 (49)=Usual Care group (n=119) -United States 18 (21)=Stress Management group (n=120) 12 (15)=Usual Care group (n=119) -Mexico 11 (13)=Stress Management group (n=120) 9 (11)…	N=239; N=120 (stress management) + N=119 (Usual care)	Patients with Cancer; Mental Health patients	Most were diagnosed within the prior three and a half months (SD=10.2 months) with breast cancer (81%), ovarian cancer (6%), or lung cancer (3%), and had stage I or II cancer (62%).	depression and anxiety	Moffitt Cancer Center in Tampa, FL (MCC) and the University of Miami Sylvester Comprehensive Cancer Center in Miami, FL (SCCC).	Clinic patients	Randomized controlled trial	N/A	N/A	Eligibility criteria included: 1) ‚â•18 years old; 2) female; 3) self-identified as Hispanic or Latina; 4) able to speak and read in Spanish; 5) diagnosed with cancer; 6) scheduled to start outpatient intravenous chemotherapy for reasons other than symptom palliation; 7) not receiving chemotherapy in the previous two months; 8) free of observable visual, auditory, psychiatric, or neurological dis…	1) receiving chemotherapy in the previous two months; 2) observable visual, auditory, psychiatric or neurological disorders that would interfere with participation; 3) unable to provide written informed consent.	In-person Individual, Digital-based Handouts, Paper-based Handouts, and Video and Audio Files. Use of advisory boards and workgroups, Distribute educational materials, Tailor strategies , Facilitation, Conduct educational meetings, Audit and provide feedback, Promote adaptability	Intervention: The SL-SAT intervention was based on an English-language version that improved depression, anxiety, and mental health in cancer patients during chemotherapy in a randomized trial compared to UC. The English version is available as a ‚ÄòResearch-Tested Intervention Program‚Äô on the Cancer Control P.L.A.N.E.T. website. Guided by a community-based participatory research approach, we t…	The study was funded by RSG-12-087-01-CPPB (Current PI: Meade; former PI: Jacobsen) from the American Cancer Society. The efforts of Dr. Hoogland were supported by R25 CA090314 (Current PI: Brandon; former PI: Jacobsen) from the National Cancer Institute. This work was also supported in part by the Biostatistics Core and the Survey Methods Core at the H. Lee Moffitt Cancer Center & Research Insti…	The authors declare no conflicts of interest. This work was performed while Dr. Jacobsen was at the Moffitt Cancer Institute and does not represent the views of the National Cancer Institute.
